# Supplementary material for: Keeping Sane in a Changing Climate: Assessing Psychologists’ Preparedness, Exposure to Climate-Health Impacts, Willingness to Act on Climate Change, and Barriers to Effective Action
Source: Int J Environ Res Public Health. 2024 Feb 13;21(2):218. doi: 10.3390/ijerph21020218 (PMC10888424; doi:10.3390/ijerph21020218)
Supplement: Supplementary file 1 [file ijerph-21-00218-s001.zip]

Archive with 1 entries (1 files):
- ijerph-2798677-supplementary.pdf
